# Supplementary material for: Volatile Substances, Quality and Non-Targeted Metabolomics Analysis of Commercially Available Selenium-Enriched Rice
Source: Molecules. 2024 Dec 3;29(23):5703. doi: 10.3390/molecules29235703 (PMC11643911; doi:10.3390/molecules29235703)
Supplement: Supplementary file 1 [file molecules-29-05703-s001.zip]

Archive with 1 entries (1 files):
- molecules-3325816-supplementary.pdf
